# Supplementary material for: Harnessing chloroplast SSRs to decipher genetic diversity in underutilized Allium species
Source: Front Plant Sci. 2025 Sep 15;16:1645145. doi: 10.3389/fpls.2025.1645145 (PMC12477137; doi:10.3389/fpls.2025.1645145)
Supplement: Supplementary file 4 [file Table1.xlsx]

## Sheet: Sheet1
Code
AceB.Super	0	0	1	0	0	1	1	1	0	1	0	1	0	1	0	0	1	0	1	1	0	1	1	1	1	0	1	0	1	1	0	0	0	1	0
Aceaggr3MT	0	0	1	0	0	1	1	1	0	1	0	1	0	1	0	0	1	0	1	1	0	0	1	1	1	0	1	0	1	1	0	0	0	1	0
Aceaggr4ET	0	0	1	0	0	1	1	1	0	1	0	1	0	1	0	0	1	0	1	1	0	0	1	1	1	0	1	0	1	1	0	0	0	1	0
Aceaggr5M	0	0	1	0	0	1	1	1	0	1	0	1	0	1	0	0	1	0	1	1	0	0	1	1	1	0	1	0	1	1	0	0	0	1	0
Ace x Afis B	0	0	1	0	1	1	1	1	0	1	0	1	0	1	0	0	1	0	1	1	0	1	1	1	1	0	1	0	1	1	0	0	0	1	0
AsaB.Purple	0	0	1	0	0	1	1	0	1	1	0	1	0	1	0	1	0	0	1	0	1	0	1	1	1	0	1	0	1	1	0	0	0	1	0
AalEC328485P	0	0	1	0	0	0	1	0	1	1	0	1	0	1	0	0	1	0	0	0	0	0	1	1	1	0	1	0	0	1	0	0	0	1	0
AalCGN23934P	0	0	1	0	0	0	1	0	1	1	0	1	0	1	0	0	1	0	0	0	0	0	1	1	1	0	1	0	1	1	0	0	0	0	0
AalCGN14769P	0	0	1	0	0	0	1	0	1	1	0	1	0	1	0	0	1	0	0	0	0	0	1	1	1	0	1	0	1	1	0	0	0	1	1
AalCGN14771	0	0	1	0	0	0	1	0	1	1	0	1	0	1	0	0	1	0	1	0	0	0	0	1	1	0	0	0	1	1	0	0	0	1	1
Afis.OP	0	0	1	0	0	1	1	0	0	1	0	0	0	1	0	0	0	0	0	0	0	1	1	1	1	0	1	0	1	1	0	0	1	1	0
AfisNIC23426A	0	0	0	0	0	1	1	1	0	1	0	1	0	1	0	0	0	0	0	0	0	1	1	1	1	0	1	0	1	1	0	0	1	1	0
AfisNIC20222	0	0	1	0	0	1	1	0	0	1	0	0	0	1	0	0	0	0	0	0	0	0	0	1	1	0	1	0	1	1	0	0	1	1	0
AfisEC321643.1	0	0	0	0	0	1	1	1	0	1	0	0	0	1	0	0	0	0	0	0	0	1	1	1	1	0	1	0	1	1	0	0	1	1	0
AfisEC321643.2	0	1	1	0	0	1	1	1	0	1	0	0	0	1	0	0	0	0	0	0	0	1	1	1	1	0	1	0	0	1	0	0	1	1	0
AfisAKO-1.China	0	0	1	0	0	1	1	1	0	1	0	0	0	1	0	0	0	0	0	0	0	0	1	1	1	0	1	0	1	1	0	0	1	1	0
AfiBGAN	0	0	1	0	0	1	1	1	0	1	0	0	0	0	0	0	0	0	0	0	0	1	1	1	1	0	1	0	1	1	0	0	1	1	0
A. fistulosum	0	0	0	0	0	1	1	1	0	1	0	0	0	1	0	0	0	0	0	0	0	0	1	1	1	0	1	0	1	1	0	0	1	1	0
AfisGeorgien	0	0	1	0	0	1	1	1	0	1	0	0	0	0	0	0	0	0	0	1	0	1	1	1	1	0	0	0	0	0	0	0	1	1	0
AfisAll647.China	0	0	0	0	0	1	1	0	0	1	0	0	0	1	0	0	0	0	0	0	0	1	1	1	1	0	1	0	1	1	0	0	1	1	0
AchiNMK3165	0	0	1	0	1	1	1	1	1	1	0	1	0	1	0	0	1	0	1	0	0	0	1	1	1	0	1	0	1	0	0	0	0	1	0
AchiNMK3236	0	0	1	0	1	1	1	1	0	1	0	1	0	1	0	0	1	0	0	0	0	0	1	1	1	0	1	1	1	0	0	0	0	1	0
AchiMMK131	0	0	1	0	1	1	1	1	1	1	0	0	0	1	0	1	1	0	0	0	0	0	1	1	1	0	1	1	1	0	0	0	0	1	0
AchiCW (RAK 100)	0	0	1	0	1	1	1	1	0	1	0	0	0	1	0	0	1	0	0	0	0	0	1	1	1	0	1	1	1	1	1	0	0	1	0
AchiNMK3248	0	0	1	0	1	1	1	1	1	1	0	0	0	1	0	1	1	0	1	0	0	0	1	1	1	0	1	1	1	1	1	0	0	1	0
A. chinense	0	0	1	0	1	1	1	1	0	1	0	1	0	1	0	0	1	0	1	0	0	0	1	1	1	0	1	1	1	1	0	0	0	1	0
AmacNMK3240	1	0	1	0	0	1	1	1	0	0	1	1	0	1	0	0	1	0	1	0	0	0	1	1	1	0	1	0	0	0	0	0	0	1	0
AmacNMK3216	1	0	0	0	0	1	1	1	0	0	0	0	0	1	0	0	0	0	1	1	0	1	0	1	0	1	0	0	0	0	0	0	0	1	0
AmacNMK3242	1	0	1	0	0	1	1	1	0	0	1	1	0	1	0	0	1	1	1	0	0	0	1	1	1	0	1	0	0	0	0	0	0	1	0
AmacNMK3248	1	0	1	1	0	1	1	1	0	0	1	1	0	1	0	0	1	0	1	0	0	0	1	1	1	0	1	0	0	0	0	0	0	1	0
AmacNMK125	1	0	0	0	0	1	1	1	0	0	0	1	0	1	1	0	1	0	1	0	0	0	1	1	1	0	1	0	0	0	0	0	0	1	0
AmacNMK3227	1	1	1	0	0	1	1	1	0	0	1	1	0	1	0	0	1	0	1	0	0	0	1	1	1	1	1	0	0	0	0	0	0	1	0
AmacNMK3246	0	0	1	0	0	1	1	1	0	0	1	1	0	1	0	0	1	0	1	0	0	0	1	1	1	0	1	0	0	0	0	0	0	1	0
AmacNMK3245	1	0	1	0	0	1	1	1	0	0	0	1	0	1	0	0	1	1	1	0	0	0	1	1	1	0	1	0	0	0	0	0	0	1	0
AmacNMK3244	1	0	1	0	0	1	1	1	0	0	0	0	0	1	0	0	0	0	1	0	0	1	0	1	1	0	1	0	0	0	0	0	0	1	0
AmacNMK3243	1	0	1	1	0	1	1	1	0	0	0	0	0	1	0	0	0	0	1	0	0	1	0	1	1	0	1	0	0	0	0	0	0	1	0
AmacNMK3238	0	0	1	0	0	1	1	1	0	0	1	0	0	1	0	0	0	0	1	0	0	1	0	1	1	0	1	0	0	0	0	0	0	1	0
AmacNMK3237	0	0	1	0	0	1	1	1	0	0	0	0	0	1	0	0	0	0	1	0	0	1	0	1	1	0	1	0	0	0	0	1	0	1	0
AmacNMK3233	1	0	1	0	0	1	1	1	0	0	1	0	0	1	0	0	0	0	1	0	0	1	0	1	1	0	1	0	0	0	0	0	0	1	0
AmacNMK3232	1	0	1	1	0	1	1	1	0	0	0	0	0	1	0	0	1	0	1	0	0	1	0	1	1	0	1	0	0	0	0	0	0	1	0
AmacNMK3229	1	0	1	0	0	1	1	1	0	1	0	0	0	1	0	0	0	0	1	1	0	1	0	1	1	0	1	0	0	0	0	0	0	1	0
Amacranthum	0	0	1	0	0	1	1	1	0	0	1	1	0	1	0	0	1	0	1	0	0	1	1	1	1	0	1	0	0	0	0	0	0	1	0
AtubBKCGN15750	0	0	1	0	0	0	1	1	0	1	0	1	0	0	0	0	1	0	0	0	0	0	1	1	0	0	1	0	1	1	0	0	0	1	0
AtubCGN16419	0	0	1	0	1	0	1	1	0	1	0	1	0	0	0	0	1	0	0	0	0	0	1	1	1	0	1	0	1	1	0	0	0	1	0
AtubESKCGN16374	0	1	1	0	0	0	1	1	0	1	0	1	0	1	0	0	1	0	0	0	0	0	1	1	1	0	1	1	1	1	0	0	0	1	0
AtubESKCGN16413	0	0	1	1	0	0	1	0	0	1	0	1	0	0	0	0	1	0	0	0	0	0	1	1	1	0	1	0	1	1	0	0	0	1	0
AtubKazhakistan1588	1	0	1	0	0	0	1	1	1	1	0	1	0	0	0	0	1	0	0	0	0	0	1	1	0	0	1	0	1	1	0	0	0	1	0
AtubZimmu	0	1	1	0	0	0	1	1	0	1	0	1	0	0	0	1	1	0	0	0	0	0	1	1	1	0	1	0	1	1	0	0	0	1	0
AtubMKG24	0	0	1	0	1	0	1	1	0	1	0	1	0	0	0	1	1	0	0	0	0	0	1	1	1	0	1	0	1	1	0	0	0	1	0
AtubMKG3214	0	0	1	1	0	0	1	1	0	1	0	1	0	0	0	1	1	0	0	0	0	0	1	1	1	0	1	0	1	1	0	0	0	1	0
AtubNMK3215	0	0	1	0	0	0	1	1	0	1	0	1	0	0	0	0	1	0	0	0	0	0	1	1	0	1	1	0	1	1	0	0	0	1	0
AtubIC353525	0	1	1	0	0	0	1	1	0	1	0	1	1	0	0	0	1	0	0	1	0	0	1	1	1	0	1	0	1	1	0	0	0	1	0
AtubNG3184	0	1	1	0	0	0	1	1	0	1	0	1	1	0	0	0	1	1	0	1	0	0	1	1	1	0	1	0	1	1	0	0	0	1	0
AtubNMK3220	0	0	1	1	0	0	1	1	1	1	0	1	0	0	0	0	1	0	0	0	0	0	1	1	1	0	1	0	1	1	0	0	0	1	0
Atub.OP	0	0	1	0	0	0	1	0	0	1	0	1	0	0	0	0	1	0	0	0	0	0	1	1	1	0	1	0	1	1	0	0	0	1	0
AtubNMK3231	0	0	1	0	0	0	1	1	0	1	0	1	0	0	0	0	1	0	0	0	0	0	1	1	1	0	1	0	1	1	0	0	0	1	0
AtubNMK3228	0	0	1	0	0	0	1	1	0	1	0	1	0	1	0	0	1	0	0	0	0	0	1	1	1	0	1	0	1	1	0	0	0	1	0
AtubNMK3207	0	0	1	0	0	0	1	1	0	1	0	1	0	1	0	0	1	0	0	0	0	0	1	1	1	0	1	1	1	0	0	0	0	1	0
AtubEC607484	0	0	1	0	0	0	1	1	0	1	0	1	0	0	0	0	1	0	0	0	0	0	1	1	1	0	1	0	1	1	1	0	0	1	0
Atuberosum	0	0	1	0	0	0	1	0	0	1	0	1	0	0	0	0	1	0	0	0	1	0	1	1	0	0	1	0	1	1	0	0	0	1	0
AprzMMK120	0	0	1	0	0	1	1	0	1	1	0	0	1	1	0	0	1	0	1	1	1	1	1	1	1	0	1	0	1	1	0	0	0	1	0
AprzMMK119	0	0	1	0	0	1	1	0	1	1	0	1	0	1	0	0	1	0	1	1	1	1	1	1	1	0	0	0	1	1	0	0	0	1	0
AprzMMK121	0	0	1	0	0	0	1	0	1	1	0	1	0	1	0	0	1	0	0	1	1	1	1	1	1	0	1	0	1	1	0	0	0	1	0
AfraEC383447	0	0	1	0	0	1	1	1	1	1	0	1	0	1	0	0	1	0	1	0	0	0	1	1	1	0	1	0	1	1	0	0	0	1	1
AfraEC383446	0	0	1	0	0	1	1	1	1	1	0	1	0	1	0	0	1	0	1	0	0	0	1	1	1	0	1	1	1	1	0	0	0	1	0
A. ascalonicum	1	0	1	0	0	1	1	0	0	1	0	0	0	1	0	1	0	0	1	0	0	0	1	1	1	0	1	0	1	1	0	0	0	1	0
AascIC99923	0	0	1	0	0	1	1	0	0	1	0	0	0	1	0	1	0	0	1	0	0	0	1	1	1	0	1	0	1	1	0	0	0	1	0
AascIC353523	0	0	1	0	0	1	1	0	0	1	0	0	0	1	0	1	0	0	0	0	0	0	1	1	1	0	1	0	1	1	0	0	0	1	0
AangEC328487	0	0	1	0	0	0	1	1	0	1	0	1	0	1	0	0	1	0	1	0	0	0	1	1	1	0	1	0	1	1	0	0	0	1	1
AampNMK3212	1	0	0	1	1	0	1	1	0	1	0	0	1	0	0	0	0	1	1	1	0	1	0	1	1	0	0	0	1	0	0	0	0	1	0
AcarMMK136	0	0	1	0	0	1	1	1	0	1	0	1	0	0	0	0	1	0	0	0	0	0	1	1	1	0	1	0	1	1	0	0	0	1	0
AhooNG3156	0	0	1	0	0	1	1	1	0	1	0	1	0	1	0	0	1	0	0	0	0	0	1	1	1	0	1	0	1	1	1	0	0	0	0
AhooNMK3236	0	0	1	0	0	1	1	0	0	0	0	1	0	1	0	0	1	0	1	0	0	0	1	1	1	0	1	0	1	1	1	0	0	1	0
AhooNG3156	0	0	1	0	0	1	1	1	0	1	0	1	0	1	0	0	1	0	1	0	0	0	1	1	1	0	1	0	1	1	1	0	0	1	0
A. hookeri	0	0	1	0	0	1	1	1	0	1	0	1	1	1	0	0	1	0	1	0	0	0	1	1	1	0	1	0	1	1	1	0	0	1	0
A. auriculatum	0	0	1	0	0	0	1	1	0	1	0	1	0	1	0	0	1	0	1	0	0	0	1	1	1	0	1	0	0	1	0	0	0	1	1
A. albidium	0	0	1	0	0	0	1	1	0	1	0	1	0	1	0	0	1	0	1	0	0	0	1	1	1	0	1	0	1	1	0	0	1	1	1
A. oreoprasum	0	0	1	0	0	0	1	1	0	1	0	0	0	0	0	0	1	0	0	1	0	0	1	1	1	0	1	0	1	1	0	0	0	1	1
A. ramosum	0	0	1	0	0	0	1	1	0	1	0	0	0	1	0	0	1	0	0	0	1	0	1	1	1	0	1	0	1	1	0	0	1	1	1
A. fasciculatum	0	0	1	0	0	1	1	1	0	1	0	0	0	1	0	0	1	0	0	1	0	0	1	1	1	0	1	0	1	1	0	0	0	1	1
A. viviparum	0	0	1	0	0	1	1	1	0	1	0	1	0	1	0	0	1	0	0	0	1	0	1	1	1	0	1	1	1	1	0	0	1	1	1
A. wallichii	0	0	1	0	0	0	1	1	0	1	0	0	1	1	0	0	1	0	0	1	0	0	1	1	1	0	1	0	1	1	0	0	1	1	1
A. negianum	0	0	1	1	0	0	1	1	0	1	0	1	0	1	1	0	1	0	0	0	1	0	1	1	1	0	1	0	1	0	0	1	0	1	1
A. consanguineum	0	0	1	0	0	1	1	1	0	1	0	1	0	1	0	0	1	0	0	0	1	0	1	1	1	0	1	0	1	0	0	0	1	1	1
A. roylei	0	0	1	0	0	1	1	1	0	1	0	1	0	1	0	1	0	0	1	0	0	0	1	1	1	0	1	0	1	1	0	0	0	1	1
A. proliferum	0	0	1	1	0	1	1	1	0	1	0	1	0	1	0	0	0	1	0	0	0	0	1	1	1	0	1	0	1	1	0	0	0	1	1
A. stracheyi	0	0	1	0	0	1	1	1	0	1	0	0	0	1	0	1	0	0	0	0	1	1	1	1	1	0	1	0	1	0	0	0	1	0	0
AbarMK96	0	0	1	0	0	0	1	1	0	1	0	0	0	0	0	1	0	0	1	0	0	0	1	1	1	0	1	1	1	0	0	0	1	1	0
AsenEC328504	0	0	1	0	0	0	1	1	0	1	0	0	0	1	0	0	0	1	1	0	0	0	1	1	1	0	1	0	1	1	0	0	0	1	0
AschNMK13	0	0	1	0	0	0	1	1	0	1	0	0	0	1	0	1	0	0	1	0	0	0	1	0	1	0	1	0	1	1	0	0	0	1	0
Aschoenoprasum	0	0	1	0	0	1	1	1	0	1	0	1	0	1	0	1	0	0	1	0	0	0	1	1	1	0	1	0	1	1	0	0	1	1	0
AschNR6NGB14775	0	0	1	0	0	0	1	1	0	1	0	0	0	1	0	1	0	0	1	0	0	0	1	1	1	0	1	0	1	1	0	0	1	1	0
AschNRNGB597	0	0	1	0	0	0	1	1	0	1	0	0	0	1	0	1	0	0	1	1	1	0	1	0	1	0	1	0	1	1	0	0	1	1	0
AschNR6NGB14775	0	0	1	0	0	1	1	1	0	1	0	0	0	1	0	1	0	0	1	0	0	0	1	1	1	0	1	0	1	1	0	0	1	1	0
AporIC632238	0	0	0	1	0	0	1	0	0	1	0	0	1	1	0	0	1	1	0	1	0	1	0	0	1	0	1	0	0	1	0	0	1	0	0
AporIC353526	0	0	0	1	0	0	1	0	0	1	0	0	1	0	0	0	1	1	0	1	0	1	0	1	1	0	0	1	1	0	0	1	0	0	0
	SSR01					SSR02	SSR3	SSR4		SSR05		SSR06		SSR8		SSR09			SSR10				SSR 11	SSR12	SSR 13		SSR 14	SSR15	SSR16	SSR17	SSR18			SSR20
